# Supplementary material for: Partial validation of a TaqMan quantitative polymerase chain reaction for the detection of the three genotypes of Infectious spleen and kidney necrosis virus
Source: PLoS One. 2023 Feb 3;18(2):e0281292. doi: 10.1371/journal.pone.0281292 (PMC9897559; doi:10.1371/journal.pone.0281292)
Supplement: S2 Table — (XLSX) [file pone.0281292.s002.xlsx]

## Sheet: Sheet1
Table S2. Raw data used to determine the standard curve for the ISKNV 104R qPCR assay with the mean and standard deviation (SD) calculated for the 48 experiments at each serial dilution (10^7 to 10^1).
10^7	Mean	14.1764	SD	0.0850399							10^6	Mean	17.4596	SD	0.05883							10^5	Mean	20.7567	SD	0.0619557							10^4	Mean	24.0952	SD	0.0361985							10^3	Mean	27.4331	SD	0.0795152
Plate #	Group	Date of qPCR	Target Name	Sample Name	Reporter	Quencher	Cт	Cт Mean	Cт SD		Plate #	Group	Date of qPCR	Target Name	Sample Name	Reporter	Quencher	Cт	Cт Mean	Cт SD		Plate #	Group	Date of qPCR	Target Name	Sample Name	Reporter	Quencher	Cт	Cт Mean	Cт SD		Plate #	Group	Date of qPCR	Target Name	Sample Name	Reporter	Quencher	Cт	Cт Mean	Cт SD		Plate #	Group	Date of qPCR	Target Name	Sample Name	Reporter
1	10^7	2021-01-21	MCV104R	STANDARD	FAM	NFQ-MGB	13.5672	13.6989	0.114687		1	10^6	2021-01-21	MCV104R	STANDARD	FAM	NFQ-MGB	17.0537	16.9511	0.0955509		1	10^5	2021-01-21	MCV104R	STANDARD	FAM	NFQ-MGB	20.3364	20.325	0.0350421		1	10^4	2021-01-21	MCV104R	STANDARD	FAM	NFQ-MGB	23.702	23.7043	0.0138334		1	10^3	2021-01-21	MCV104R	STANDARD	FAM
1	10^7	2021-01-21	MCV104R	STANDARD	FAM	NFQ-MGB	13.7523	13.6989	0.114687		1	10^6	2021-01-21	MCV104R	STANDARD	FAM	NFQ-MGB	16.8646	16.9511	0.0955509		1	10^5	2021-01-21	MCV104R	STANDARD	FAM	NFQ-MGB	20.3529	20.325	0.0350421		1	10^4	2021-01-21	MCV104R	STANDARD	FAM	NFQ-MGB	23.6917	23.7043	0.0138334		1	10^3	2021-01-21	MCV104R	STANDARD	FAM
1	10^7	2021-01-21	MCV104R	STANDARD	FAM	NFQ-MGB	13.7771	13.6989	0.114687		1	10^6	2021-01-21	MCV104R	STANDARD	FAM	NFQ-MGB	16.935	16.9511	0.0955509		1	10^5	2021-01-21	MCV104R	STANDARD	FAM	NFQ-MGB	20.2856	20.325	0.0350421		1	10^4	2021-01-21	MCV104R	STANDARD	FAM	NFQ-MGB	23.7191	23.7043	0.0138334		1	10^3	2021-01-21	MCV104R	STANDARD	FAM
2	10^7	2020-12-18	MCV104R	STANDARD	FAM	NFQ-MGB	14.019	14.0771	0.0508414		2	10^6	2020-12-18	MCV104R	STANDARD	FAM	NFQ-MGB	17.3977	17.3735	0.0307852		2	10^5	2020-12-18	MCV104R	STANDARD	FAM	NFQ-MGB	20.6491	20.6614	0.0814508		2	10^4	2020-12-18	MCV104R	STANDARD	FAM	NFQ-MGB	23.9597	23.939	0.0313276		2	10^3	2020-12-18	MCV104R	STANDARD	FAM
2	10^7	2020-12-18	MCV104R	STANDARD	FAM	NFQ-MGB	14.1136	14.0771	0.0508414		2	10^6	2020-12-18	MCV104R	STANDARD	FAM	NFQ-MGB	17.3389	17.3735	0.0307852		2	10^5	2020-12-18	MCV104R	STANDARD	FAM	NFQ-MGB	20.7482	20.6614	0.0814508		2	10^4	2020-12-18	MCV104R	STANDARD	FAM	NFQ-MGB	23.9029	23.939	0.0313276		2	10^3	2020-12-18	MCV104R	STANDARD	FAM
2	10^7	2020-12-18	MCV104R	STANDARD	FAM	NFQ-MGB	14.0987	14.0771	0.0508414		2	10^6	2020-12-18	MCV104R	STANDARD	FAM	NFQ-MGB	17.3839	17.3735	0.0307852		2	10^5	2020-12-18	MCV104R	STANDARD	FAM	NFQ-MGB	20.5867	20.6614	0.0814508		2	10^4	2020-12-18	MCV104R	STANDARD	FAM	NFQ-MGB	23.9543	23.939	0.0313276		2	10^3	2020-12-18	MCV104R	STANDARD	FAM
3	10^7	2021-04-28	MCV104R	STANDARD	FAM	NFQ-MGB	12.9621	13.0545	0.088762		3	10^6	2021-04-28	MCV104R	STANDARD	FAM	NFQ-MGB	16.408	16.3698	0.0739104		3	10^5	2021-04-28	MCV104R	STANDARD	FAM	NFQ-MGB	19.6899	19.6865	0.0752129		3	10^4	2021-04-28	MCV104R	STANDARD	FAM	NFQ-MGB	23.0957	23.0556	0.0613787		3	10^3	2021-04-28	MCV104R	STANDARD	FAM
3	10^7	2021-04-28	MCV104R	STANDARD	FAM	NFQ-MGB	13.1391	13.0545	0.088762		3	10^6	2021-04-28	MCV104R	STANDARD	FAM	NFQ-MGB	16.2846	16.3698	0.0739104		3	10^5	2021-04-28	MCV104R	STANDARD	FAM	NFQ-MGB	19.76	19.6865	0.0752129		3	10^4	2021-04-28	MCV104R	STANDARD	FAM	NFQ-MGB	22.985	23.0556	0.0613787		3	10^3	2021-04-28	MCV104R	STANDARD	FAM
3	10^7	2021-04-28	MCV104R	STANDARD	FAM	NFQ-MGB	13.0623	13.0545	0.088762		3	10^6	2021-04-28	MCV104R	STANDARD	FAM	NFQ-MGB	16.4167	16.3698	0.0739104		3	10^5	2021-04-28	MCV104R	STANDARD	FAM	NFQ-MGB	19.6097	19.6865	0.0752129		3	10^4	2021-04-28	MCV104R	STANDARD	FAM	NFQ-MGB	23.0862	23.0556	0.0613787		3	10^3	2021-04-28	MCV104R	STANDARD	FAM
4	10^7	2020-11-01	MCV104R	STANDARD	FAM	NFQ-MGB	14.1055	14.1554	0.0432587		4	10^6	2020-11-01	MCV104R	STANDARD	FAM	NFQ-MGB	17.4508	17.475	0.0467141		4	10^5	2020-11-01	MCV104R	STANDARD	FAM	NFQ-MGB	20.8219	20.7887	0.036941		4	10^4	2020-11-01	MCV104R	STANDARD	FAM	NFQ-MGB	24.2135	24.1937	0.0180723		4	10^3	2020-11-01	MCV104R	STANDARD	FAM
4	10^7	2020-11-01	MCV104R	STANDARD	FAM	NFQ-MGB	14.1802	14.1554	0.0432587		4	10^6	2020-11-01	MCV104R	STANDARD	FAM	NFQ-MGB	17.5289	17.475	0.0467141		4	10^5	2020-11-01	MCV104R	STANDARD	FAM	NFQ-MGB	20.7489	20.7887	0.036941		4	10^4	2020-11-01	MCV104R	STANDARD	FAM	NFQ-MGB	24.178	24.1937	0.0180723		4	10^3	2020-11-01	MCV104R	STANDARD	FAM
4	10^7	2020-11-01	MCV104R	STANDARD	FAM	NFQ-MGB	14.1806	14.1554	0.0432587		4	10^6	2020-11-01	MCV104R	STANDARD	FAM	NFQ-MGB	17.4455	17.475	0.0467141		4	10^5	2020-11-01	MCV104R	STANDARD	FAM	NFQ-MGB	20.7954	20.7887	0.036941		4	10^4	2020-11-01	MCV104R	STANDARD	FAM	NFQ-MGB	24.1897	24.1937	0.0180723		4	10^3	2020-11-01	MCV104R	STANDARD	FAM
5	10^7	2021-09-22	MCV104R	STANDARD	FAM	NFQ-MGB	14.1179	14.2671	0.130779		5	10^6	2021-09-22	MCV104R	STANDARD	FAM	NFQ-MGB	17.6334	17.5807	0.0708045		5	10^5	2021-09-22	MCV104R	STANDARD	FAM	NFQ-MGB	20.9393	20.9045	0.0987001		5	10^4	2021-09-22	MCV104R	STANDARD	FAM	NFQ-MGB	24.3392	24.3073	0.0355398		5	10^3	2021-09-22	MCV104R	STANDARD	FAM
5	10^7	2021-09-22	MCV104R	STANDARD	FAM	NFQ-MGB	14.3616	14.2671	0.130779		5	10^6	2021-09-22	MCV104R	STANDARD	FAM	NFQ-MGB	17.5002	17.5807	0.0708045		5	10^5	2021-09-22	MCV104R	STANDARD	FAM	NFQ-MGB	20.9812	20.9045	0.0987001		5	10^4	2021-09-22	MCV104R	STANDARD	FAM	NFQ-MGB	24.3136	24.3073	0.0355398		5	10^3	2021-09-22	MCV104R	STANDARD	FAM
5	10^7	2021-09-22	MCV104R	STANDARD	FAM	NFQ-MGB	14.3219	14.2671	0.130779		5	10^6	2021-09-22	MCV104R	STANDARD	FAM	NFQ-MGB	17.6086	17.5807	0.0708045		5	10^5	2021-09-22	MCV104R	STANDARD	FAM	NFQ-MGB	20.7932	20.9045	0.0987001		5	10^4	2021-09-22	MCV104R	STANDARD	FAM	NFQ-MGB	24.269	24.3073	0.0355398		5	10^3	2021-09-22	MCV104R	STANDARD	FAM
6	10^7	2021-04-27	MCV104R	STANDARD	FAM	NFQ-MGB	13.9051	13.984	0.07802		6	10^6	2021-04-27	MCV104R	STANDARD	FAM	NFQ-MGB	17.2612	17.2335	0.0401078		6	10^5	2021-04-27	MCV104R	STANDARD	FAM	NFQ-MGB	20.5288	20.5183	0.0283948		6	10^4	2021-04-27	MCV104R	STANDARD	FAM	NFQ-MGB	23.9208	23.887	0.0375788		6	10^3	2021-04-27	MCV104R	STANDARD	FAM
6	10^7	2021-04-27	MCV104R	STANDARD	FAM	NFQ-MGB	13.986	13.984	0.07802		6	10^6	2021-04-27	MCV104R	STANDARD	FAM	NFQ-MGB	17.1875	17.2335	0.0401078		6	10^5	2021-04-27	MCV104R	STANDARD	FAM	NFQ-MGB	20.54	20.5183	0.0283948		6	10^4	2021-04-27	MCV104R	STANDARD	FAM	NFQ-MGB	23.8465	23.887	0.0375788		6	10^3	2021-04-27	MCV104R	STANDARD	FAM
6	10^7	2021-04-27	MCV104R	STANDARD	FAM	NFQ-MGB	14.0611	13.984	0.07802		6	10^6	2021-04-27	MCV104R	STANDARD	FAM	NFQ-MGB	17.2518	17.2335	0.0401078		6	10^5	2021-04-27	MCV104R	STANDARD	FAM	NFQ-MGB	20.4862	20.5183	0.0283948		6	10^4	2021-04-27	MCV104R	STANDARD	FAM	NFQ-MGB	23.8935	23.887	0.0375788		6	10^3	2021-04-27	MCV104R	STANDARD	FAM
7	10^7	2021-12-27	MCV104R	STANDARD	FAM	NFQ-MGB	14.3758	14.413	0.0351508		7	10^6	2021-12-27	MCV104R	STANDARD	FAM	NFQ-MGB	17.7704	17.7089	0.0736226		7	10^5	2021-12-27	MCV104R	STANDARD	FAM	NFQ-MGB	21.022	21.0136	0.0795659		7	10^4	2021-12-27	MCV104R	STANDARD	FAM	NFQ-MGB	24.4301	24.4622	0.0300791		7	10^3	2021-12-27	MCV104R	STANDARD	FAM
7	10^7	2021-12-27	MCV104R	STANDARD	FAM	NFQ-MGB	14.4175	14.413	0.0351508		7	10^6	2021-12-27	MCV104R	STANDARD	FAM	NFQ-MGB	17.6273	17.7089	0.0736226		7	10^5	2021-12-27	MCV104R	STANDARD	FAM	NFQ-MGB	21.0887	21.0136	0.0795659		7	10^4	2021-12-27	MCV104R	STANDARD	FAM	NFQ-MGB	24.4667	24.4622	0.0300791		7	10^3	2021-12-27	MCV104R	STANDARD	FAM
7	10^7	2021-12-27	MCV104R	STANDARD	FAM	NFQ-MGB	14.4457	14.413	0.0351508		7	10^6	2021-12-27	MCV104R	STANDARD	FAM	NFQ-MGB	17.7289	17.7089	0.0736226		7	10^5	2021-12-27	MCV104R	STANDARD	FAM	NFQ-MGB	20.9302	21.0136	0.0795659		7	10^4	2021-12-27	MCV104R	STANDARD	FAM	NFQ-MGB	24.4898	24.4622	0.0300791		7	10^3	2021-12-27	MCV104R	STANDARD	FAM
8	10^7	2021-12-30	MCV104R	STANDARD	FAM	NFQ-MGB	14.6255	14.6762	0.04599		8	10^6	2021-12-30	MCV104R	STANDARD	FAM	NFQ-MGB	17.9635	17.9246	0.0504051		8	10^5	2021-12-30	MCV104R	STANDARD	FAM	NFQ-MGB	21.2593	21.2415	0.0609603		8	10^4	2021-12-30	MCV104R	STANDARD	FAM	NFQ-MGB	24.5166	24.5297	0.0263062		8	10^3	2021-12-30	MCV104R	STANDARD	FAM
8	10^7	2021-12-30	MCV104R	STANDARD	FAM	NFQ-MGB	14.7153	14.6762	0.04599		8	10^6	2021-12-30	MCV104R	STANDARD	FAM	NFQ-MGB	17.8677	17.9246	0.0504051		8	10^5	2021-12-30	MCV104R	STANDARD	FAM	NFQ-MGB	21.2915	21.2415	0.0609603		8	10^4	2021-12-30	MCV104R	STANDARD	FAM	NFQ-MGB	24.5124	24.5297	0.0263062		8	10^3	2021-12-30	MCV104R	STANDARD	FAM
8	10^7	2021-12-30	MCV104R	STANDARD	FAM	NFQ-MGB	14.6877	14.6762	0.04599		8	10^6	2021-12-30	MCV104R	STANDARD	FAM	NFQ-MGB	17.9427	17.9246	0.0504051		8	10^5	2021-12-30	MCV104R	STANDARD	FAM	NFQ-MGB	21.1736	21.2415	0.0609603		8	10^4	2021-12-30	MCV104R	STANDARD	FAM	NFQ-MGB	24.5599	24.5297	0.0263062		8	10^3	2021-12-30	MCV104R	STANDARD	FAM
9	10^7	2021-02-09	MCV104R	STANDARD	FAM	NFQ-MGB	14.2657	14.379	0.0984635		9	10^6	2021-02-09	MCV104R	STANDARD	FAM	NFQ-MGB	17.6658	17.6436	0.0505817		9	10^5	2021-02-09	MCV104R	STANDARD	FAM	NFQ-MGB	20.9319	20.9318	0.0545445		9	10^4	2021-02-09	MCV104R	STANDARD	FAM	NFQ-MGB	24.3208	24.2721	0.0423277		9	10^3	2021-02-09	MCV104R	STANDARD	FAM
9	10^7	2021-02-09	MCV104R	STANDARD	FAM	NFQ-MGB	14.4272	14.379	0.0984635		9	10^6	2021-02-09	MCV104R	STANDARD	FAM	NFQ-MGB	17.5857	17.6436	0.0505817		9	10^5	2021-02-09	MCV104R	STANDARD	FAM	NFQ-MGB	20.9864	20.9318	0.0545445		9	10^4	2021-02-09	MCV104R	STANDARD	FAM	NFQ-MGB	24.2442	24.2721	0.0423277		9	10^3	2021-02-09	MCV104R	STANDARD	FAM
9	10^7	2021-02-09	MCV104R	STANDARD	FAM	NFQ-MGB	14.444	14.379	0.0984635		9	10^6	2021-02-09	MCV104R	STANDARD	FAM	NFQ-MGB	17.6792	17.6436	0.0505817		9	10^5	2021-02-09	MCV104R	STANDARD	FAM	NFQ-MGB	20.8773	20.9318	0.0545445		9	10^4	2021-02-09	MCV104R	STANDARD	FAM	NFQ-MGB	24.2512	24.2721	0.0423277		9	10^3	2021-02-09	MCV104R	STANDARD	FAM
10	10^7	2021-10-14	MCV104R	STANDARD	FAM	NFQ-MGB	14.6944	14.7002	0.0186085		10	10^6	2021-10-14	MCV104R	STANDARD	FAM	NFQ-MGB	18.0092	18.0067	0.0195315		10	10^5	2021-10-14	MCV104R	STANDARD	FAM	NFQ-MGB	21.35	21.3723	0.0941224		10	10^4	2021-10-14	MCV104R	STANDARD	FAM	NFQ-MGB	24.6619	24.639	0.0864592		10	10^3	2021-10-14	MCV104R	STANDARD	FAM
10	10^7	2021-10-14	MCV104R	STANDARD	FAM	NFQ-MGB	14.6852	14.7002	0.0186085		10	10^6	2021-10-14	MCV104R	STANDARD	FAM	NFQ-MGB	17.986	18.0067	0.0195315		10	10^5	2021-10-14	MCV104R	STANDARD	FAM	NFQ-MGB	21.4755	21.3723	0.0941224		10	10^4	2021-10-14	MCV104R	STANDARD	FAM	NFQ-MGB	24.7118	24.639	0.0864592		10	10^3	2021-10-14	MCV104R	STANDARD	FAM
10	10^7	2021-10-14	MCV104R	STANDARD	FAM	NFQ-MGB	14.721	14.7002	0.0186085		10	10^6	2021-10-14	MCV104R	STANDARD	FAM	NFQ-MGB	18.0249	18.0067	0.0195315		10	10^5	2021-10-14	MCV104R	STANDARD	FAM	NFQ-MGB	21.2913	21.3723	0.0941224		10	10^4	2021-10-14	MCV104R	STANDARD	FAM	NFQ-MGB	24.5435	24.639	0.0864592		10	10^3	2021-10-14	MCV104R	STANDARD	FAM
11	10^7	2020-11-02	MCV104R	STANDARD	FAM	NFQ-MGB	14.7507	14.716	0.0336819		11	10^6	2020-11-02	MCV104R	STANDARD	FAM	NFQ-MGB	17.9785	18.0128	0.0305658		11	10^5	2020-11-02	MCV104R	STANDARD	FAM	NFQ-MGB	21.3599	21.3463	0.0117711		11	10^4	2020-11-02	MCV104R	STANDARD	FAM	NFQ-MGB	24.7731	24.7356	0.0348066		11	10^3	2020-11-02	MCV104R	STANDARD	FAM
11	10^7	2020-11-02	MCV104R	STANDARD	FAM	NFQ-MGB	14.6835	14.716	0.0336819		11	10^6	2020-11-02	MCV104R	STANDARD	FAM	NFQ-MGB	18.0371	18.0128	0.0305658		11	10^5	2020-11-02	MCV104R	STANDARD	FAM	NFQ-MGB	21.3391	21.3463	0.0117711		11	10^4	2020-11-02	MCV104R	STANDARD	FAM	NFQ-MGB	24.7044	24.7356	0.0348066		11	10^3	2020-11-02	MCV104R	STANDARD	FAM
11	10^7	2020-11-02	MCV104R	STANDARD	FAM	NFQ-MGB	14.7137	14.716	0.0336819		11	10^6	2020-11-02	MCV104R	STANDARD	FAM	NFQ-MGB	18.0227	18.0128	0.0305658		11	10^5	2020-11-02	MCV104R	STANDARD	FAM	NFQ-MGB	21.34	21.3463	0.0117711		11	10^4	2020-11-02	MCV104R	STANDARD	FAM	NFQ-MGB	24.7291	24.7356	0.0348066		11	10^3	2020-11-02	MCV104R	STANDARD	FAM
12	10^7	2020-12-17	MCV104R	STANDARD	FAM	NFQ-MGB	13.9822	14.0654	0.117906		12	10^6	2020-12-17	MCV104R	STANDARD	FAM	NFQ-MGB	17.3692	17.3368	0.056626		12	10^5	2020-12-17	MCV104R	STANDARD	FAM	NFQ-MGB	20.6081	20.5617	0.0744253		12	10^4	2020-12-17	MCV104R	STANDARD	FAM	NFQ-MGB	23.9101	23.9154	0.0205503		12	10^3	2020-12-17	MCV104R	STANDARD	FAM
12	10^7	2020-12-17	MCV104R	STANDARD	FAM	NFQ-MGB	14.0138	14.0654	0.117906		12	10^6	2020-12-17	MCV104R	STANDARD	FAM	NFQ-MGB	17.2715	17.3368	0.056626		12	10^5	2020-12-17	MCV104R	STANDARD	FAM	NFQ-MGB	20.6011	20.5617	0.0744253		12	10^4	2020-12-17	MCV104R	STANDARD	FAM	NFQ-MGB	23.8981	23.9154	0.0205503		12	10^3	2020-12-17	MCV104R	STANDARD	FAM
12	10^7	2020-12-17	MCV104R	STANDARD	FAM	NFQ-MGB	14.2004	14.0654	0.117906		12	10^6	2020-12-17	MCV104R	STANDARD	FAM	NFQ-MGB	17.3698	17.3368	0.056626		12	10^5	2020-12-17	MCV104R	STANDARD	FAM	NFQ-MGB	20.4758	20.5617	0.0744253		12	10^4	2020-12-17	MCV104R	STANDARD	FAM	NFQ-MGB	23.9381	23.9154	0.0205503		12	10^3	2020-12-17	MCV104R	STANDARD	FAM
13	10^7	2021-01-25	MCV104R	STANDARD	FAM	NFQ-MGB	13.6453	13.7651	0.105007		13	10^6	2021-01-25	MCV104R	STANDARD	FAM	NFQ-MGB	17.1247	17.0677	0.0695291		13	10^5	2021-01-25	MCV104R	STANDARD	FAM	NFQ-MGB	20.4775	20.4117	0.0684147		13	10^4	2021-01-25	MCV104R	STANDARD	FAM	NFQ-MGB	23.7516	23.7625	0.0159494		13	10^3	2021-01-25	MCV104R	STANDARD	FAM
13	10^7	2021-01-25	MCV104R	STANDARD	FAM	NFQ-MGB	13.8089	13.7651	0.105007		13	10^6	2021-01-25	MCV104R	STANDARD	FAM	NFQ-MGB	16.9902	17.0677	0.0695291		13	10^5	2021-01-25	MCV104R	STANDARD	FAM	NFQ-MGB	20.4167	20.4117	0.0684147		13	10^4	2021-01-25	MCV104R	STANDARD	FAM	NFQ-MGB	23.7551	23.7625	0.0159494		13	10^3	2021-01-25	MCV104R	STANDARD	FAM
13	10^7	2021-01-25	MCV104R	STANDARD	FAM	NFQ-MGB	13.8412	13.7651	0.105007		13	10^6	2021-01-25	MCV104R	STANDARD	FAM	NFQ-MGB	17.0881	17.0677	0.0695291		13	10^5	2021-01-25	MCV104R	STANDARD	FAM	NFQ-MGB	20.3409	20.4117	0.0684147		13	10^4	2021-01-25	MCV104R	STANDARD	FAM	NFQ-MGB	23.7808	23.7625	0.0159494		13	10^3	2021-01-25	MCV104R	STANDARD	FAM
14	10^7	2021-03-01	MCV104R	STANDARD	FAM	NFQ-MGB	14.3532	14.4428	0.0826586		14	10^6	2021-03-01	MCV104R	STANDARD	FAM	NFQ-MGB	17.8025	17.7651	0.0548843		14	10^5	2021-03-01	MCV104R	STANDARD	FAM	NFQ-MGB	21.0294	21.0258	0.0763556		14	10^4	2021-03-01	MCV104R	STANDARD	FAM	NFQ-MGB	24.345	24.3288	0.0247869		14	10^3	2021-03-01	MCV104R	STANDARD	FAM
14	10^7	2021-03-01	MCV104R	STANDARD	FAM	NFQ-MGB	14.4592	14.4428	0.0826586		14	10^6	2021-03-01	MCV104R	STANDARD	FAM	NFQ-MGB	17.7021	17.7651	0.0548843		14	10^5	2021-03-01	MCV104R	STANDARD	FAM	NFQ-MGB	21.1003	21.0258	0.0763556		14	10^4	2021-03-01	MCV104R	STANDARD	FAM	NFQ-MGB	24.3412	24.3288	0.0247869		14	10^3	2021-03-01	MCV104R	STANDARD	FAM
14	10^7	2021-03-01	MCV104R	STANDARD	FAM	NFQ-MGB	14.5161	14.4428	0.0826586		14	10^6	2021-03-01	MCV104R	STANDARD	FAM	NFQ-MGB	17.7907	17.7651	0.0548843		14	10^5	2021-03-01	MCV104R	STANDARD	FAM	NFQ-MGB	20.9477	21.0258	0.0763556		14	10^4	2021-03-01	MCV104R	STANDARD	FAM	NFQ-MGB	24.3003	24.3288	0.0247869		14	10^3	2021-03-01	MCV104R	STANDARD	FAM
15	10^7	2021-04-28	MCV104R	STANDARD	FAM	NFQ-MGB	13.8902	13.9773	0.0802987		15	10^6	2021-04-28	MCV104R	STANDARD	FAM	NFQ-MGB	17.2826	17.2484	0.0619845		15	10^5	2021-04-28	MCV104R	STANDARD	FAM	NFQ-MGB	20.6406	20.6385	0.0293955		15	10^4	2021-04-28	MCV104R	STANDARD	FAM	NFQ-MGB	23.9708	23.9735	0.00459481		15	10^3	2021-04-28	MCV104R	STANDARD	FAM
15	10^7	2021-04-28	MCV104R	STANDARD	FAM	NFQ-MGB	13.9934	13.9773	0.0802987		15	10^6	2021-04-28	MCV104R	STANDARD	FAM	NFQ-MGB	17.1769	17.2484	0.0619845		15	10^5	2021-04-28	MCV104R	STANDARD	FAM	NFQ-MGB	20.6667	20.6385	0.0293955		15	10^4	2021-04-28	MCV104R	STANDARD	FAM	NFQ-MGB	23.9788	23.9735	0.00459481		15	10^3	2021-04-28	MCV104R	STANDARD	FAM
15	10^7	2021-04-28	MCV104R	STANDARD	FAM	NFQ-MGB	14.0484	13.9773	0.0802987		15	10^6	2021-04-28	MCV104R	STANDARD	FAM	NFQ-MGB	17.2858	17.2484	0.0619845		15	10^5	2021-04-28	MCV104R	STANDARD	FAM	NFQ-MGB	20.6081	20.6385	0.0293955		15	10^4	2021-04-28	MCV104R	STANDARD	FAM	NFQ-MGB	23.9708	23.9735	0.00459481		15	10^3	2021-04-28	MCV104R	STANDARD	FAM
16	10^7	2021-04-29	MCV104R	STANDARD	FAM	NFQ-MGB	13.9973	14.0655	0.0838224		16	10^6	2021-04-29	MCV104R	STANDARD	FAM	NFQ-MGB	17.4013	17.3774	0.0693735		16	10^5	2021-04-29	MCV104R	STANDARD	FAM	NFQ-MGB	20.8163	20.7713	0.0603314		16	10^4	2021-04-29	MCV104R	STANDARD	FAM	NFQ-MGB	24.1373	24.0906	0.041134		16	10^3	2021-04-29	MCV104R	STANDARD	FAM
16	10^7	2021-04-29	MCV104R	STANDARD	FAM	NFQ-MGB	14.1591	14.0655	0.0838224		16	10^6	2021-04-29	MCV104R	STANDARD	FAM	NFQ-MGB	17.2993	17.3774	0.0693735		16	10^5	2021-04-29	MCV104R	STANDARD	FAM	NFQ-MGB	20.7949	20.7713	0.0603314		16	10^4	2021-04-29	MCV104R	STANDARD	FAM	NFQ-MGB	24.0749	24.0906	0.041134		16	10^3	2021-04-29	MCV104R	STANDARD	FAM
16	10^7	2021-04-29	MCV104R	STANDARD	FAM	NFQ-MGB	14.04	14.0655	0.0838224		16	10^6	2021-04-29	MCV104R	STANDARD	FAM	NFQ-MGB	17.4318	17.3774	0.0693735		16	10^5	2021-04-29	MCV104R	STANDARD	FAM	NFQ-MGB	20.7028	20.7713	0.0603314		16	10^4	2021-04-29	MCV104R	STANDARD	FAM	NFQ-MGB	24.0596	24.0906	0.041134		16	10^3	2021-04-29	MCV104R	STANDARD	FAM
17	10^7	2021-04-22	MCV104R	STANDARD	FAM	NFQ-MGB	12.754	12.8612	0.116719		17	10^6	2021-04-22	MCV104R	STANDARD	FAM	NFQ-MGB	16.1665	16.1509	0.0429448		17	10^5	2021-04-22	MCV104R	STANDARD	FAM	NFQ-MGB	19.498	19.4869	0.048056		17	10^4	2021-04-22	MCV104R	STANDARD	FAM	NFQ-MGB	22.7935	22.8138	0.0286897		17	10^3	2021-04-22	MCV104R	STANDARD	FAM
17	10^7	2021-04-22	MCV104R	STANDARD	FAM	NFQ-MGB	12.8441	12.8612	0.116719		17	10^6	2021-04-22	MCV104R	STANDARD	FAM	NFQ-MGB	16.1023	16.1509	0.0429448		17	10^5	2021-04-22	MCV104R	STANDARD	FAM	NFQ-MGB	19.5285	19.4869	0.048056		17	10^4	2021-04-22	MCV104R	STANDARD	FAM	NFQ-MGB	22.8466	22.8138	0.0286897		17	10^3	2021-04-22	MCV104R	STANDARD	FAM
17	10^7	2021-04-22	MCV104R	STANDARD	FAM	NFQ-MGB	12.9855	12.8612	0.116719		17	10^6	2021-04-22	MCV104R	STANDARD	FAM	NFQ-MGB	16.1838	16.1509	0.0429448		17	10^5	2021-04-22	MCV104R	STANDARD	FAM	NFQ-MGB	19.4343	19.4869	0.048056		17	10^4	2021-04-22	MCV104R	STANDARD	FAM	NFQ-MGB	22.8013	22.8138	0.0286897		17	10^3	2021-04-22	MCV104R	STANDARD	FAM
18	10^7	2021-04-23	MCV104R	STANDARD	FAM	NFQ-MGB	13.7758	13.8634	0.0802481		18	10^6	2021-04-23	MCV104R	STANDARD	FAM	NFQ-MGB	17.124	17.109	0.0635043		18	10^5	2021-04-23	MCV104R	STANDARD	FAM	NFQ-MGB	20.4612	20.4381	0.0256843		18	10^4	2021-04-23	MCV104R	STANDARD	FAM	NFQ-MGB	23.7439	23.763	0.0193679		18	10^3	2021-04-23	MCV104R	STANDARD	FAM
18	10^7	2021-04-23	MCV104R	STANDARD	FAM	NFQ-MGB	13.881	13.8634	0.0802481		18	10^6	2021-04-23	MCV104R	STANDARD	FAM	NFQ-MGB	17.0394	17.109	0.0635043		18	10^5	2021-04-23	MCV104R	STANDARD	FAM	NFQ-MGB	20.4426	20.4381	0.0256843		18	10^4	2021-04-23	MCV104R	STANDARD	FAM	NFQ-MGB	23.7827	23.763	0.0193679		18	10^3	2021-04-23	MCV104R	STANDARD	FAM
18	10^7	2021-04-23	MCV104R	STANDARD	FAM	NFQ-MGB	13.9333	13.8634	0.0802481		18	10^6	2021-04-23	MCV104R	STANDARD	FAM	NFQ-MGB	17.1637	17.109	0.0635043		18	10^5	2021-04-23	MCV104R	STANDARD	FAM	NFQ-MGB	20.4104	20.4381	0.0256843		18	10^4	2021-04-23	MCV104R	STANDARD	FAM	NFQ-MGB	23.7624	23.763	0.0193679		18	10^3	2021-04-23	MCV104R	STANDARD	FAM
19	10^7	2021-04-30	MCV104R	STANDARD	FAM	NFQ-MGB	13.7352	13.8837	0.140907		19	10^6	2021-04-30	MCV104R	STANDARD	FAM	NFQ-MGB	17.2453	17.2268	0.017114		19	10^5	2021-04-30	MCV104R	STANDARD	FAM	NFQ-MGB	20.5112	20.4902	0.0323079		19	10^4	2021-04-30	MCV104R	STANDARD	FAM	NFQ-MGB	23.8826	23.8239	0.0622188		19	10^3	2021-04-30	MCV104R	STANDARD	FAM
19	10^7	2021-04-30	MCV104R	STANDARD	FAM	NFQ-MGB	14.0155	13.8837	0.140907		19	10^6	2021-04-30	MCV104R	STANDARD	FAM	NFQ-MGB	17.2115	17.2268	0.017114		19	10^5	2021-04-30	MCV104R	STANDARD	FAM	NFQ-MGB	20.5064	20.4902	0.0323079		19	10^4	2021-04-30	MCV104R	STANDARD	FAM	NFQ-MGB	23.7587	23.8239	0.0622188		19	10^3	2021-04-30	MCV104R	STANDARD	FAM
19	10^7	2021-04-30	MCV104R	STANDARD	FAM	NFQ-MGB	13.9005	13.8837	0.140907		19	10^6	2021-04-30	MCV104R	STANDARD	FAM	NFQ-MGB	17.2237	17.2268	0.017114		19	10^5	2021-04-30	MCV104R	STANDARD	FAM	NFQ-MGB	20.453	20.4902	0.0323079		19	10^4	2021-04-30	MCV104R	STANDARD	FAM	NFQ-MGB	23.8303	23.8239	0.0622188		19	10^3	2021-04-30	MCV104R	STANDARD	FAM
20	10^7	2021-04-28	MCV104R	STANDARD	FAM	NFQ-MGB	13.5337	13.6355	0.0883465		20	10^6	2021-04-28	MCV104R	STANDARD	FAM	NFQ-MGB	16.9864	16.9363	0.0436594		20	10^5	2021-04-28	MCV104R	STANDARD	FAM	NFQ-MGB	20.2801	20.2418	0.0849117		20	10^4	2021-04-28	MCV104R	STANDARD	FAM	NFQ-MGB	23.6568	23.5927	0.0556247		20	10^3	2021-04-28	MCV104R	STANDARD	FAM
20	10^7	2021-04-28	MCV104R	STANDARD	FAM	NFQ-MGB	13.6921	13.6355	0.0883465		20	10^6	2021-04-28	MCV104R	STANDARD	FAM	NFQ-MGB	16.906	16.9363	0.0436594		20	10^5	2021-04-28	MCV104R	STANDARD	FAM	NFQ-MGB	20.3008	20.2418	0.0849117		20	10^4	2021-04-28	MCV104R	STANDARD	FAM	NFQ-MGB	23.5578	23.5927	0.0556247		20	10^3	2021-04-28	MCV104R	STANDARD	FAM
20	10^7	2021-04-28	MCV104R	STANDARD	FAM	NFQ-MGB	13.6807	13.6355	0.0883465		20	10^6	2021-04-28	MCV104R	STANDARD	FAM	NFQ-MGB	16.9165	16.9363	0.0436594		20	10^5	2021-04-28	MCV104R	STANDARD	FAM	NFQ-MGB	20.1445	20.2418	0.0849117		20	10^4	2021-04-28	MCV104R	STANDARD	FAM	NFQ-MGB	23.5634	23.5927	0.0556247		20	10^3	2021-04-28	MCV104R	STANDARD	FAM
21	10^7	2021-04-30	MCV104R	STANDARD	FAM	NFQ-MGB	13.8874	13.9556	0.0768429		21	10^6	2021-04-30	MCV104R	STANDARD	FAM	NFQ-MGB	17.3405	17.2817	0.0648707		21	10^5	2021-04-30	MCV104R	STANDARD	FAM	NFQ-MGB	20.602	20.5852	0.0777823		21	10^4	2021-04-30	MCV104R	STANDARD	FAM	NFQ-MGB	23.9893	23.8701	0.103338		21	10^3	2021-04-30	MCV104R	STANDARD	FAM
21	10^7	2021-04-30	MCV104R	STANDARD	FAM	NFQ-MGB	13.9404	13.9556	0.0768429		21	10^6	2021-04-30	MCV104R	STANDARD	FAM	NFQ-MGB	17.2121	17.2817	0.0648707		21	10^5	2021-04-30	MCV104R	STANDARD	FAM	NFQ-MGB	20.6532	20.5852	0.0777823		21	10^4	2021-04-30	MCV104R	STANDARD	FAM	NFQ-MGB	23.8048	23.8701	0.103338		21	10^3	2021-04-30	MCV104R	STANDARD	FAM
21	10^7	2021-04-30	MCV104R	STANDARD	FAM	NFQ-MGB	14.0388	13.9556	0.0768429		21	10^6	2021-04-30	MCV104R	STANDARD	FAM	NFQ-MGB	17.2926	17.2817	0.0648707		21	10^5	2021-04-30	MCV104R	STANDARD	FAM	NFQ-MGB	20.5004	20.5852	0.0777823		21	10^4	2021-04-30	MCV104R	STANDARD	FAM	NFQ-MGB	23.8163	23.8701	0.103338		21	10^3	2021-04-30	MCV104R	STANDARD	FAM
22	10^7	2021-04-28	MCV104R	STANDARD	FAM	NFQ-MGB	13.6785	13.7534	0.0792609		22	10^6	2021-04-28	MCV104R	STANDARD	FAM	NFQ-MGB	17.0725	17.0729	0.0261635		22	10^5	2021-04-28	MCV104R	STANDARD	FAM	NFQ-MGB	20.4086	20.3795	0.0618192		22	10^4	2021-04-28	MCV104R	STANDARD	FAM	NFQ-MGB	23.7914	23.7482	0.0381667		22	10^3	2021-04-28	MCV104R	STANDARD	FAM
22	10^7	2021-04-28	MCV104R	STANDARD	FAM	NFQ-MGB	13.7454	13.7534	0.0792609		22	10^6	2021-04-28	MCV104R	STANDARD	FAM	NFQ-MGB	17.0469	17.0729	0.0261635		22	10^5	2021-04-28	MCV104R	STANDARD	FAM	NFQ-MGB	20.4213	20.3795	0.0618192		22	10^4	2021-04-28	MCV104R	STANDARD	FAM	NFQ-MGB	23.7188	23.7482	0.0381667		22	10^3	2021-04-28	MCV104R	STANDARD	FAM
22	10^7	2021-04-28	MCV104R	STANDARD	FAM	NFQ-MGB	13.8364	13.7534	0.0792609		22	10^6	2021-04-28	MCV104R	STANDARD	FAM	NFQ-MGB	17.0992	17.0729	0.0261635		22	10^5	2021-04-28	MCV104R	STANDARD	FAM	NFQ-MGB	20.3084	20.3795	0.0618192		22	10^4	2021-04-28	MCV104R	STANDARD	FAM	NFQ-MGB	23.7346	23.7482	0.0381667		22	10^3	2021-04-28	MCV104R	STANDARD	FAM
23	10^7	2021-04-12	MCV104R	STANDARD	FAM	NFQ-MGB	14.6583	14.7869	0.112709		23	10^6	2021-04-12	MCV104R	STANDARD	FAM	NFQ-MGB	18.1049	18.0579	0.0582673		23	10^5	2021-04-12	MCV104R	STANDARD	FAM	NFQ-MGB	21.3514	21.3583	0.0414765		23	10^4	2021-04-12	MCV104R	STANDARD	FAM	NFQ-MGB	24.755	24.7144	0.0478674		23	10^3	2021-04-12	MCV104R	STANDARD	FAM
23	10^7	2021-04-12	MCV104R	STANDARD	FAM	NFQ-MGB	14.834	14.7869	0.112709		23	10^6	2021-04-12	MCV104R	STANDARD	FAM	NFQ-MGB	17.9927	18.0579	0.0582673		23	10^5	2021-04-12	MCV104R	STANDARD	FAM	NFQ-MGB	21.4028	21.3583	0.0414765		23	10^4	2021-04-12	MCV104R	STANDARD	FAM	NFQ-MGB	24.6616	24.7144	0.0478674		23	10^3	2021-04-12	MCV104R	STANDARD	FAM
23	10^7	2021-04-12	MCV104R	STANDARD	FAM	NFQ-MGB	14.8684	14.7869	0.112709		23	10^6	2021-04-12	MCV104R	STANDARD	FAM	NFQ-MGB	18.0761	18.0579	0.0582673		23	10^5	2021-04-12	MCV104R	STANDARD	FAM	NFQ-MGB	21.3207	21.3583	0.0414765		23	10^4	2021-04-12	MCV104R	STANDARD	FAM	NFQ-MGB	24.7265	24.7144	0.0478674		23	10^3	2021-04-12	MCV104R	STANDARD	FAM
24	10^7	2020-12-27	MCV104R	STANDARD	FAM	NFQ-MGB	14.8489	14.9356	0.0806932		24	10^6	2020-12-27	MCV104R	STANDARD	FAM	NFQ-MGB	18.2672	18.1944	0.0849387		24	10^5	2020-12-27	MCV104R	STANDARD	FAM	NFQ-MGB	21.491	21.4403	0.0878781		24	10^4	2020-12-27	MCV104R	STANDARD	FAM	NFQ-MGB	24.8349	24.8334	0.0175591		24	10^3	2020-12-27	MCV104R	STANDARD	FAM
24	10^7	2020-12-27	MCV104R	STANDARD	FAM	NFQ-MGB	14.9494	14.9356	0.0806932		24	10^6	2020-12-27	MCV104R	STANDARD	FAM	NFQ-MGB	18.1011	18.1944	0.0849387		24	10^5	2020-12-27	MCV104R	STANDARD	FAM	NFQ-MGB	21.4912	21.4403	0.0878781		24	10^4	2020-12-27	MCV104R	STANDARD	FAM	NFQ-MGB	24.8502	24.8334	0.0175591		24	10^3	2020-12-27	MCV104R	STANDARD	FAM
24	10^7	2020-12-27	MCV104R	STANDARD	FAM	NFQ-MGB	15.0085	14.9356	0.0806932		24	10^6	2020-12-27	MCV104R	STANDARD	FAM	NFQ-MGB	18.2149	18.1944	0.0849387		24	10^5	2020-12-27	MCV104R	STANDARD	FAM	NFQ-MGB	21.3389	21.4403	0.0878781		24	10^4	2020-12-27	MCV104R	STANDARD	FAM	NFQ-MGB	24.8152	24.8334	0.0175591		24	10^3	2020-12-27	MCV104R	STANDARD	FAM
25	10^7	2021-02-04	MCV104R	STANDARD	FAM	NFQ-MGB	14.7449	14.8473	0.100816		25	10^6	2021-02-04	MCV104R	STANDARD	FAM	NFQ-MGB	18.1201	18.0922	0.0242504		25	10^5	2021-02-04	MCV104R	STANDARD	FAM	NFQ-MGB	21.3893	21.3733	0.0357691		25	10^4	2021-02-04	MCV104R	STANDARD	FAM	NFQ-MGB	24.7431	24.7278	0.0225542		25	10^3	2021-02-04	MCV104R	STANDARD	FAM
25	10^7	2021-02-04	MCV104R	STANDARD	FAM	NFQ-MGB	14.8505	14.8473	0.100816		25	10^6	2021-02-04	MCV104R	STANDARD	FAM	NFQ-MGB	18.0805	18.0922	0.0242504		25	10^5	2021-02-04	MCV104R	STANDARD	FAM	NFQ-MGB	21.3984	21.3733	0.0357691		25	10^4	2021-02-04	MCV104R	STANDARD	FAM	NFQ-MGB	24.7019	24.7278	0.0225542		25	10^3	2021-02-04	MCV104R	STANDARD	FAM
25	10^7	2021-02-04	MCV104R	STANDARD	FAM	NFQ-MGB	14.9465	14.8473	0.100816		25	10^6	2021-02-04	MCV104R	STANDARD	FAM	NFQ-MGB	18.076	18.0922	0.0242504		25	10^5	2021-02-04	MCV104R	STANDARD	FAM	NFQ-MGB	21.3324	21.3733	0.0357691		25	10^4	2021-02-04	MCV104R	STANDARD	FAM	NFQ-MGB	24.7383	24.7278	0.0225542		25	10^3	2021-02-04	MCV104R	STANDARD	FAM
26	10^7	2021-03-17	MCV104R	STANDARD	FAM	NFQ-MGB	14.2369	14.2762	0.0342193		26	10^6	2021-03-17	MCV104R	STANDARD	FAM	NFQ-MGB	17.5356	17.5453	0.0609172		26	10^5	2021-03-17	MCV104R	STANDARD	FAM	NFQ-MGB	20.8894	20.8626	0.040715		26	10^4	2021-03-17	MCV104R	STANDARD	FAM	NFQ-MGB	24.0943	24.0967	0.00208179		26	10^3	2021-03-17	MCV104R	STANDARD	FAM
26	10^7	2021-03-17	MCV104R	STANDARD	FAM	NFQ-MGB	14.2918	14.2762	0.0342193		26	10^6	2021-03-17	MCV104R	STANDARD	FAM	NFQ-MGB	17.4899	17.5453	0.0609172		26	10^5	2021-03-17	MCV104R	STANDARD	FAM	NFQ-MGB	20.8826	20.8626	0.040715		26	10^4	2021-03-17	MCV104R	STANDARD	FAM	NFQ-MGB	24.0982	24.0967	0.00208179		26	10^3	2021-03-17	MCV104R	STANDARD	FAM
26	10^7	2021-03-17	MCV104R	STANDARD	FAM	NFQ-MGB	14.2998	14.2762	0.0342193		26	10^6	2021-03-17	MCV104R	STANDARD	FAM	NFQ-MGB	17.6105	17.5453	0.0609172		26	10^5	2021-03-17	MCV104R	STANDARD	FAM	NFQ-MGB	20.8157	20.8626	0.040715		26	10^4	2021-03-17	MCV104R	STANDARD	FAM	NFQ-MGB	24.0975	24.0967	0.00208179		26	10^3	2021-03-17	MCV104R	STANDARD	FAM
27	10^7	2021-03-10	MCV104R	STANDARD	FAM	NFQ-MGB	14.7338	14.849	0.103134		27	10^6	2021-03-10	MCV104R	STANDARD	FAM	NFQ-MGB	18.0467	18.0451	0.0372929		27	10^5	2021-03-10	MCV104R	STANDARD	FAM	NFQ-MGB	21.4059	21.3795	0.0985431		27	10^4	2021-03-10	MCV104R	STANDARD	FAM	NFQ-MGB	24.7275	24.7101	0.0206868		27	10^3	2021-03-10	MCV104R	STANDARD	FAM
27	10^7	2021-03-10	MCV104R	STANDARD	FAM	NFQ-MGB	14.8806	14.849	0.103134		27	10^6	2021-03-10	MCV104R	STANDARD	FAM	NFQ-MGB	18.007	18.0451	0.0372929		27	10^5	2021-03-10	MCV104R	STANDARD	FAM	NFQ-MGB	21.4622	21.3795	0.0985431		27	10^4	2021-03-10	MCV104R	STANDARD	FAM	NFQ-MGB	24.6872	24.7101	0.0206868		27	10^3	2021-03-10	MCV104R	STANDARD	FAM
27	10^7	2021-03-10	MCV104R	STANDARD	FAM	NFQ-MGB	14.9327	14.849	0.103134		27	10^6	2021-03-10	MCV104R	STANDARD	FAM	NFQ-MGB	18.0815	18.0451	0.0372929		27	10^5	2021-03-10	MCV104R	STANDARD	FAM	NFQ-MGB	21.2705	21.3795	0.0985431		27	10^4	2021-03-10	MCV104R	STANDARD	FAM	NFQ-MGB	24.7156	24.7101	0.0206868		27	10^3	2021-03-10	MCV104R	STANDARD	FAM
28	10^7	2021-03-15	MCV104R	STANDARD	FAM	NFQ-MGB	13.5885	13.6902	0.0881839		28	10^6	2021-03-15	MCV104R	STANDARD	FAM	NFQ-MGB	16.9299	16.8601	0.0757741		28	10^5	2021-03-15	MCV104R	STANDARD	FAM	NFQ-MGB	20.2528	20.2294	0.0615287		28	10^4	2021-03-15	MCV104R	STANDARD	FAM	NFQ-MGB	23.5905	23.6238	0.0298693		28	10^3	2021-03-15	MCV104R	STANDARD	FAM
28	10^7	2021-03-15	MCV104R	STANDARD	FAM	NFQ-MGB	13.7371	13.6902	0.0881839		28	10^6	2021-03-15	MCV104R	STANDARD	FAM	NFQ-MGB	16.7795	16.8601	0.0757741		28	10^5	2021-03-15	MCV104R	STANDARD	FAM	NFQ-MGB	20.2758	20.2294	0.0615287		28	10^4	2021-03-15	MCV104R	STANDARD	FAM	NFQ-MGB	23.6325	23.6238	0.0298693		28	10^3	2021-03-15	MCV104R	STANDARD	FAM
28	10^7	2021-03-15	MCV104R	STANDARD	FAM	NFQ-MGB	13.7451	13.6902	0.0881839		28	10^6	2021-03-15	MCV104R	STANDARD	FAM	NFQ-MGB	16.871	16.8601	0.0757741		28	10^5	2021-03-15	MCV104R	STANDARD	FAM	NFQ-MGB	20.1596	20.2294	0.0615287		28	10^4	2021-03-15	MCV104R	STANDARD	FAM	NFQ-MGB	23.6483	23.6238	0.0298693		28	10^3	2021-03-15	MCV104R	STANDARD	FAM
29	10^7	2021-03-15	MCV104R	STANDARD	FAM	NFQ-MGB	13.7877	13.8288	0.0402193		29	10^6	2021-03-15	MCV104R	STANDARD	FAM	NFQ-MGB	17.1298	17.1561	0.0588626		29	10^5	2021-03-15	MCV104R	STANDARD	FAM	NFQ-MGB	20.4579	20.4713	0.0679706		29	10^4	2021-03-15	MCV104R	STANDARD	FAM	NFQ-MGB	23.826	23.7731	0.0544024		29	10^3	2021-03-15	MCV104R	STANDARD	FAM
29	10^7	2021-03-15	MCV104R	STANDARD	FAM	NFQ-MGB	13.8306	13.8288	0.0402193		29	10^6	2021-03-15	MCV104R	STANDARD	FAM	NFQ-MGB	17.115	17.1561	0.0588626		29	10^5	2021-03-15	MCV104R	STANDARD	FAM	NFQ-MGB	20.545	20.4713	0.0679706		29	10^4	2021-03-15	MCV104R	STANDARD	FAM	NFQ-MGB	23.7761	23.7731	0.0544024		29	10^3	2021-03-15	MCV104R	STANDARD	FAM
29	10^7	2021-03-15	MCV104R	STANDARD	FAM	NFQ-MGB	13.8681	13.8288	0.0402193		29	10^6	2021-03-15	MCV104R	STANDARD	FAM	NFQ-MGB	17.2235	17.1561	0.0588626		29	10^5	2021-03-15	MCV104R	STANDARD	FAM	NFQ-MGB	20.4111	20.4713	0.0679706		29	10^4	2021-03-15	MCV104R	STANDARD	FAM	NFQ-MGB	23.7173	23.7731	0.0544024		29	10^3	2021-03-15	MCV104R	STANDARD	FAM
30	10^7	2021-04-09	MCV104R	STANDARD	FAM	NFQ-MGB	14.3497	14.4195	0.0774758		30	10^6	2021-04-09	MCV104R	STANDARD	FAM	NFQ-MGB	17.8052	17.7564	0.0507532		30	10^5	2021-04-09	MCV104R	STANDARD	FAM	NFQ-MGB	20.9841	21.0293	0.0713514		30	10^4	2021-04-09	MCV104R	STANDARD	FAM	NFQ-MGB	24.2884	24.2879	0.0304605		30	10^3	2021-04-09	MCV104R	STANDARD	FAM
30	10^7	2021-04-09	MCV104R	STANDARD	FAM	NFQ-MGB	14.5029	14.4195	0.0774758		30	10^6	2021-04-09	MCV104R	STANDARD	FAM	NFQ-MGB	17.7039	17.7564	0.0507532		30	10^5	2021-04-09	MCV104R	STANDARD	FAM	NFQ-MGB	21.1115	21.0293	0.0713514		30	10^4	2021-04-09	MCV104R	STANDARD	FAM	NFQ-MGB	24.3181	24.2879	0.0304605		30	10^3	2021-04-09	MCV104R	STANDARD	FAM
30	10^7	2021-04-09	MCV104R	STANDARD	FAM	NFQ-MGB	14.4058	14.4195	0.0774758		30	10^6	2021-04-09	MCV104R	STANDARD	FAM	NFQ-MGB	17.7601	17.7564	0.0507532		30	10^5	2021-04-09	MCV104R	STANDARD	FAM	NFQ-MGB	20.9922	21.0293	0.0713514		30	10^4	2021-04-09	MCV104R	STANDARD	FAM	NFQ-MGB	24.2572	24.2879	0.0304605		30	10^3	2021-04-09	MCV104R	STANDARD	FAM
31	10^7	2021-04-14	MCV104R	STANDARD	FAM	NFQ-MGB	13.9853	14.0632	0.070011		31	10^6	2021-04-14	MCV104R	STANDARD	FAM	NFQ-MGB	17.3939	17.3182	0.0750579		31	10^5	2021-04-14	MCV104R	STANDARD	FAM	NFQ-MGB	20.7179	20.6383	0.107952		31	10^4	2021-04-14	MCV104R	STANDARD	FAM	NFQ-MGB	23.9475	23.9102	0.0396067		31	10^3	2021-04-14	MCV104R	STANDARD	FAM
31	10^7	2021-04-14	MCV104R	STANDARD	FAM	NFQ-MGB	14.1209	14.0632	0.070011		31	10^6	2021-04-14	MCV104R	STANDARD	FAM	NFQ-MGB	17.2438	17.3182	0.0750579		31	10^5	2021-04-14	MCV104R	STANDARD	FAM	NFQ-MGB	20.6815	20.6383	0.107952		31	10^4	2021-04-14	MCV104R	STANDARD	FAM	NFQ-MGB	23.9146	23.9102	0.0396067		31	10^3	2021-04-14	MCV104R	STANDARD	FAM
31	10^7	2021-04-14	MCV104R	STANDARD	FAM	NFQ-MGB	14.0833	14.0632	0.070011		31	10^6	2021-04-14	MCV104R	STANDARD	FAM	NFQ-MGB	17.3171	17.3182	0.0750579		31	10^5	2021-04-14	MCV104R	STANDARD	FAM	NFQ-MGB	20.5154	20.6383	0.107952		31	10^4	2021-04-14	MCV104R	STANDARD	FAM	NFQ-MGB	23.8686	23.9102	0.0396067		31	10^3	2021-04-14	MCV104R	STANDARD	FAM
32	10^7	2021-02-05	MCV104R	STANDARD	FAM	NFQ-MGB	14.6201	14.7844	0.145312		32	10^6	2021-02-05	MCV104R	STANDARD	FAM	NFQ-MGB	18.0415	18.0721	0.0967951		32	10^5	2021-02-05	MCV104R	STANDARD	FAM	NFQ-MGB	21.2881	21.255	0.0716175		32	10^4	2021-02-05	MCV104R	STANDARD	FAM	NFQ-MGB	24.54	24.5101	0.025965		32	10^3	2021-02-05	MCV104R	STANDARD	FAM
32	10^7	2021-02-05	MCV104R	STANDARD	FAM	NFQ-MGB	14.837	14.7844	0.145312		32	10^6	2021-02-05	MCV104R	STANDARD	FAM	NFQ-MGB	17.9942	18.0721	0.0967951		32	10^5	2021-02-05	MCV104R	STANDARD	FAM	NFQ-MGB	21.3041	21.255	0.0716175		32	10^4	2021-02-05	MCV104R	STANDARD	FAM	NFQ-MGB	24.4935	24.5101	0.025965		32	10^3	2021-02-05	MCV104R	STANDARD	FAM
32	10^7	2021-02-05	MCV104R	STANDARD	FAM	NFQ-MGB	14.8962	14.7844	0.145312		32	10^6	2021-02-05	MCV104R	STANDARD	FAM	NFQ-MGB	18.1804	18.0721	0.0967951		32	10^5	2021-02-05	MCV104R	STANDARD	FAM	NFQ-MGB	21.1728	21.255	0.0716175		32	10^4	2021-02-05	MCV104R	STANDARD	FAM	NFQ-MGB	24.4967	24.5101	0.025965		32	10^3	2021-02-05	MCV104R	STANDARD	FAM
33	10^7	2021-02-03	MCV104R	STANDARD	FAM	NFQ-MGB	13.9743	14.0869	0.109376		33	10^6	2021-02-03	MCV104R	STANDARD	FAM	NFQ-MGB	17.4987	17.3917	0.106598		33	10^5	2021-02-03	MCV104R	STANDARD	FAM	NFQ-MGB	20.723	20.7105	0.0687885		33	10^4	2021-02-03	MCV104R	STANDARD	FAM	NFQ-MGB	24.0229	23.9846	0.0399445		33	10^3	2021-02-03	MCV104R	STANDARD	FAM
33	10^7	2021-02-03	MCV104R	STANDARD	FAM	NFQ-MGB	14.0936	14.0869	0.109376		33	10^6	2021-02-03	MCV104R	STANDARD	FAM	NFQ-MGB	17.2856	17.3917	0.106598		33	10^5	2021-02-03	MCV104R	STANDARD	FAM	NFQ-MGB	20.7722	20.7105	0.0687885		33	10^4	2021-02-03	MCV104R	STANDARD	FAM	NFQ-MGB	23.9432	23.9846	0.0399445		33	10^3	2021-02-03	MCV104R	STANDARD	FAM
33	10^7	2021-02-03	MCV104R	STANDARD	FAM	NFQ-MGB	14.1927	14.0869	0.109376		33	10^6	2021-02-03	MCV104R	STANDARD	FAM	NFQ-MGB	17.3907	17.3917	0.106598		33	10^5	2021-02-03	MCV104R	STANDARD	FAM	NFQ-MGB	20.6364	20.7105	0.0687885		33	10^4	2021-02-03	MCV104R	STANDARD	FAM	NFQ-MGB	23.9879	23.9846	0.0399445		33	10^3	2021-02-03	MCV104R	STANDARD	FAM
34	10^7	2021-03-15	MCV104R	STANDARD	FAM	NFQ-MGB	13.3175	13.4346	0.102986		34	10^6	2021-03-15	MCV104R	STANDARD	FAM	NFQ-MGB	16.7806	16.6995	0.104671		34	10^5	2021-03-15	MCV104R	STANDARD	FAM	NFQ-MGB	19.8483	19.8975	0.103262		34	10^4	2021-03-15	MCV104R	STANDARD	FAM	NFQ-MGB	23.2925	23.3018	0.00954711		34	10^3	2021-03-15	MCV104R	STANDARD	FAM
34	10^7	2021-03-15	MCV104R	STANDARD	FAM	NFQ-MGB	13.4754	13.4346	0.102986		34	10^6	2021-03-15	MCV104R	STANDARD	FAM	NFQ-MGB	16.5813	16.6995	0.104671		34	10^5	2021-03-15	MCV104R	STANDARD	FAM	NFQ-MGB	20.0161	19.8975	0.103262		34	10^4	2021-03-15	MCV104R	STANDARD	FAM	NFQ-MGB	23.3013	23.3018	0.00954711		34	10^3	2021-03-15	MCV104R	STANDARD	FAM
34	10^7	2021-03-15	MCV104R	STANDARD	FAM	NFQ-MGB	13.511	13.4346	0.102986		34	10^6	2021-03-15	MCV104R	STANDARD	FAM	NFQ-MGB	16.7365	16.6995	0.104671		34	10^5	2021-03-15	MCV104R	STANDARD	FAM	NFQ-MGB	19.828	19.8975	0.103262		34	10^4	2021-03-15	MCV104R	STANDARD	FAM	NFQ-MGB	23.3116	23.3018	0.00954711		34	10^3	2021-03-15	MCV104R	STANDARD	FAM
35	10^7	2021-03-15	MCV104R	STANDARD	FAM	NFQ-MGB	13.4988	13.5824	0.073812		35	10^6	2021-03-15	MCV104R	STANDARD	FAM	NFQ-MGB	16.8491	16.8218	0.0559452		35	10^5	2021-03-15	MCV104R	STANDARD	FAM	NFQ-MGB	20.1114	20.1139	0.0419608		35	10^4	2021-03-15	MCV104R	STANDARD	FAM	NFQ-MGB	23.5347	23.4908	0.0395359		35	10^3	2021-03-15	MCV104R	STANDARD	FAM
35	10^7	2021-03-15	MCV104R	STANDARD	FAM	NFQ-MGB	13.6387	13.5824	0.073812		35	10^6	2021-03-15	MCV104R	STANDARD	FAM	NFQ-MGB	16.7575	16.8218	0.0559452		35	10^5	2021-03-15	MCV104R	STANDARD	FAM	NFQ-MGB	20.1571	20.1139	0.0419608		35	10^4	2021-03-15	MCV104R	STANDARD	FAM	NFQ-MGB	23.4581	23.4908	0.0395359		35	10^3	2021-03-15	MCV104R	STANDARD	FAM
35	10^7	2021-03-15	MCV104R	STANDARD	FAM	NFQ-MGB	13.6097	13.5824	0.073812		35	10^6	2021-03-15	MCV104R	STANDARD	FAM	NFQ-MGB	16.8589	16.8218	0.0559452		35	10^5	2021-03-15	MCV104R	STANDARD	FAM	NFQ-MGB	20.0733	20.1139	0.0419608		35	10^4	2021-03-15	MCV104R	STANDARD	FAM	NFQ-MGB	23.4795	23.4908	0.0395359		35	10^3	2021-03-15	MCV104R	STANDARD	FAM
36	10^7	2021-04-09	MCV104R	STANDARD	FAM	NFQ-MGB	14.3297	14.4584	0.112869		36	10^6	2021-04-09	MCV104R	STANDARD	FAM	NFQ-MGB	17.8218	17.7452	0.0964121		36	10^5	2021-04-09	MCV104R	STANDARD	FAM	NFQ-MGB	21.0189	21.0279	0.0564026		36	10^4	2021-04-09	MCV104R	STANDARD	FAM	NFQ-MGB	24.3735	24.348	0.046766		36	10^3	2021-04-09	MCV104R	STANDARD	FAM
36	10^7	2021-04-09	MCV104R	STANDARD	FAM	NFQ-MGB	14.5051	14.4584	0.112869		36	10^6	2021-04-09	MCV104R	STANDARD	FAM	NFQ-MGB	17.6369	17.7452	0.0964121		36	10^5	2021-04-09	MCV104R	STANDARD	FAM	NFQ-MGB	21.0883	21.0279	0.0564026		36	10^4	2021-04-09	MCV104R	STANDARD	FAM	NFQ-MGB	24.294	24.348	0.046766		36	10^3	2021-04-09	MCV104R	STANDARD	FAM
36	10^7	2021-04-09	MCV104R	STANDARD	FAM	NFQ-MGB	14.5405	14.4584	0.112869		36	10^6	2021-04-09	MCV104R	STANDARD	FAM	NFQ-MGB	17.7769	17.7452	0.0964121		36	10^5	2021-04-09	MCV104R	STANDARD	FAM	NFQ-MGB	20.9766	21.0279	0.0564026		36	10^4	2021-04-09	MCV104R	STANDARD	FAM	NFQ-MGB	24.3765	24.348	0.046766		36	10^3	2021-04-09	MCV104R	STANDARD	FAM
37	10^7	2021-04-12	MCV104R	STANDARD	FAM	NFQ-MGB	14.8011	14.8897	0.0825135		37	10^6	2021-04-12	MCV104R	STANDARD	FAM	NFQ-MGB	18.1374	18.1383	0.0341027		37	10^5	2021-04-12	MCV104R	STANDARD	FAM	NFQ-MGB	21.4293	21.4095	0.0906791		37	10^4	2021-04-12	MCV104R	STANDARD	FAM	NFQ-MGB	24.8655	24.7854	0.0696786		37	10^3	2021-04-12	MCV104R	STANDARD	FAM
37	10^7	2021-04-12	MCV104R	STANDARD	FAM	NFQ-MGB	14.9038	14.8897	0.0825135		37	10^6	2021-04-12	MCV104R	STANDARD	FAM	NFQ-MGB	18.1047	18.1383	0.0341027		37	10^5	2021-04-12	MCV104R	STANDARD	FAM	NFQ-MGB	21.4886	21.4095	0.0906791		37	10^4	2021-04-12	MCV104R	STANDARD	FAM	NFQ-MGB	24.7392	24.7854	0.0696786		37	10^3	2021-04-12	MCV104R	STANDARD	FAM
37	10^7	2021-04-12	MCV104R	STANDARD	FAM	NFQ-MGB	14.9643	14.8897	0.0825135		37	10^6	2021-04-12	MCV104R	STANDARD	FAM	NFQ-MGB	18.1729	18.1383	0.0341027		37	10^5	2021-04-12	MCV104R	STANDARD	FAM	NFQ-MGB	21.3105	21.4095	0.0906791		37	10^4	2021-04-12	MCV104R	STANDARD	FAM	NFQ-MGB	24.7514	24.7854	0.0696786		37	10^3	2021-04-12	MCV104R	STANDARD	FAM
38	10^7	2021-03-02	MCV104R	STANDARD	FAM	NFQ-MGB	14.7242	14.8297	0.119176		38	10^6	2021-03-02	MCV104R	STANDARD	FAM	NFQ-MGB	18.1017	18.0525	0.0789479		38	10^5	2021-03-02	MCV104R	STANDARD	FAM	NFQ-MGB	21.3466	21.3234	0.0661677		38	10^4	2021-03-02	MCV104R	STANDARD	FAM	NFQ-MGB	24.6658	24.6597	0.00599441		38	10^3	2021-03-02	MCV104R	STANDARD	FAM
38	10^7	2021-03-02	MCV104R	STANDARD	FAM	NFQ-MGB	14.806	14.8297	0.119176		38	10^6	2021-03-02	MCV104R	STANDARD	FAM	NFQ-MGB	17.9614	18.0525	0.0789479		38	10^5	2021-03-02	MCV104R	STANDARD	FAM	NFQ-MGB	21.3748	21.3234	0.0661677		38	10^4	2021-03-02	MCV104R	STANDARD	FAM	NFQ-MGB	24.6595	24.6597	0.00599441		38	10^3	2021-03-02	MCV104R	STANDARD	FAM
38	10^7	2021-03-02	MCV104R	STANDARD	FAM	NFQ-MGB	14.959	14.8297	0.119176		38	10^6	2021-03-02	MCV104R	STANDARD	FAM	NFQ-MGB	18.0944	18.0525	0.0789479		38	10^5	2021-03-02	MCV104R	STANDARD	FAM	NFQ-MGB	21.2487	21.3234	0.0661677		38	10^4	2021-03-02	MCV104R	STANDARD	FAM	NFQ-MGB	24.6538	24.6597	0.00599441		38	10^3	2021-03-02	MCV104R	STANDARD	FAM
39	10^7	2021-04-26	MCV104R	STANDARD	FAM	NFQ-MGB	13.7464	13.7992	0.0617764		39	10^6	2021-04-26	MCV104R	STANDARD	FAM	NFQ-MGB	17.0087	17.0435	0.0947698		39	10^5	2021-04-26	MCV104R	STANDARD	FAM	NFQ-MGB	20.4663	20.4041	0.0670716		39	10^4	2021-04-26	MCV104R	STANDARD	FAM	NFQ-MGB	23.7784	23.8282	0.0570897		39	10^3	2021-04-26	MCV104R	STANDARD	FAM
39	10^7	2021-04-26	MCV104R	STANDARD	FAM	NFQ-MGB	13.7839	13.7992	0.0617764		39	10^6	2021-04-26	MCV104R	STANDARD	FAM	NFQ-MGB	16.9711	17.0435	0.0947698		39	10^5	2021-04-26	MCV104R	STANDARD	FAM	NFQ-MGB	20.4131	20.4041	0.0670716		39	10^4	2021-04-26	MCV104R	STANDARD	FAM	NFQ-MGB	23.8905	23.8282	0.0570897		39	10^3	2021-04-26	MCV104R	STANDARD	FAM
39	10^7	2021-04-26	MCV104R	STANDARD	FAM	NFQ-MGB	13.8671	13.7992	0.0617764		39	10^6	2021-04-26	MCV104R	STANDARD	FAM	NFQ-MGB	17.1508	17.0435	0.0947698		39	10^5	2021-04-26	MCV104R	STANDARD	FAM	NFQ-MGB	20.333	20.4041	0.0670716		39	10^4	2021-04-26	MCV104R	STANDARD	FAM	NFQ-MGB	23.8158	23.8282	0.0570897		39	10^3	2021-04-26	MCV104R	STANDARD	FAM
40	10^7	2021-04-13	MCV104R	STANDARD	FAM	NFQ-MGB	14.8218	14.9026	0.093536		40	10^6	2021-04-13	MCV104R	STANDARD	FAM	NFQ-MGB	18.2121	18.1765	0.0444678		40	10^5	2021-04-13	MCV104R	STANDARD	FAM	NFQ-MGB	21.5113	21.4931	0.0708443		40	10^4	2021-04-13	MCV104R	STANDARD	FAM	NFQ-MGB	24.8398	24.8339	0.0159988		40	10^3	2021-04-13	MCV104R	STANDARD	FAM
40	10^7	2021-04-13	MCV104R	STANDARD	FAM	NFQ-MGB	14.8809	14.9026	0.093536		40	10^6	2021-04-13	MCV104R	STANDARD	FAM	NFQ-MGB	18.1267	18.1765	0.0444678		40	10^5	2021-04-13	MCV104R	STANDARD	FAM	NFQ-MGB	21.5531	21.4931	0.0708443		40	10^4	2021-04-13	MCV104R	STANDARD	FAM	NFQ-MGB	24.8158	24.8339	0.0159988		40	10^3	2021-04-13	MCV104R	STANDARD	FAM
40	10^7	2021-04-13	MCV104R	STANDARD	FAM	NFQ-MGB	15.0051	14.9026	0.093536		40	10^6	2021-04-13	MCV104R	STANDARD	FAM	NFQ-MGB	18.1907	18.1765	0.0444678		40	10^5	2021-04-13	MCV104R	STANDARD	FAM	NFQ-MGB	21.415	21.4931	0.0708443		40	10^4	2021-04-13	MCV104R	STANDARD	FAM	NFQ-MGB	24.8461	24.8339	0.0159988		40	10^3	2021-04-13	MCV104R	STANDARD	FAM
41	10^7	2021-04-16	MCV104R	STANDARD	FAM	NFQ-MGB	13.6748	13.7712	0.0858571		41	10^6	2021-04-16	MCV104R	STANDARD	FAM	NFQ-MGB	17.0224	16.9558	0.0577584		41	10^5	2021-04-16	MCV104R	STANDARD	FAM	NFQ-MGB	20.2798	20.2833	0.0807851		41	10^4	2021-04-16	MCV104R	STANDARD	FAM	NFQ-MGB	23.6106	23.6925	0.0823384		41	10^3	2021-04-16	MCV104R	STANDARD	FAM
41	10^7	2021-04-16	MCV104R	STANDARD	FAM	NFQ-MGB	13.8394	13.7712	0.0858571		41	10^6	2021-04-16	MCV104R	STANDARD	FAM	NFQ-MGB	16.9196	16.9558	0.0577584		41	10^5	2021-04-16	MCV104R	STANDARD	FAM	NFQ-MGB	20.3658	20.2833	0.0807851		41	10^4	2021-04-16	MCV104R	STANDARD	FAM	NFQ-MGB	23.7753	23.6925	0.0823384		41	10^3	2021-04-16	MCV104R	STANDARD	FAM
41	10^7	2021-04-16	MCV104R	STANDARD	FAM	NFQ-MGB	13.7995	13.7712	0.0858571		41	10^6	2021-04-16	MCV104R	STANDARD	FAM	NFQ-MGB	16.9254	16.9558	0.0577584		41	10^5	2021-04-16	MCV104R	STANDARD	FAM	NFQ-MGB	20.2043	20.2833	0.0807851		41	10^4	2021-04-16	MCV104R	STANDARD	FAM	NFQ-MGB	23.6916	23.6925	0.0823384		41	10^3	2021-04-16	MCV104R	STANDARD	FAM
42	10^7	2021-04-17	MCV104R	STANDARD	FAM	NFQ-MGB	13.7181	13.8475	0.113537		42	10^6	2021-04-17	MCV104R	STANDARD	FAM	NFQ-MGB	17.1898	17.134	0.0670507		42	10^5	2021-04-17	MCV104R	STANDARD	FAM	NFQ-MGB	20.397	20.396	0.0443735		42	10^4	2021-04-17	MCV104R	STANDARD	FAM	NFQ-MGB	23.7077	23.6665	0.0525105		42	10^3	2021-04-17	MCV104R	STANDARD	FAM
42	10^7	2021-04-17	MCV104R	STANDARD	FAM	NFQ-MGB	13.9302	13.8475	0.113537		42	10^6	2021-04-17	MCV104R	STANDARD	FAM	NFQ-MGB	17.0596	17.134	0.0670507		42	10^5	2021-04-17	MCV104R	STANDARD	FAM	NFQ-MGB	20.4399	20.396	0.0443735		42	10^4	2021-04-17	MCV104R	STANDARD	FAM	NFQ-MGB	23.6074	23.6665	0.0525105		42	10^3	2021-04-17	MCV104R	STANDARD	FAM
42	10^7	2021-04-17	MCV104R	STANDARD	FAM	NFQ-MGB	13.8943	13.8475	0.113537		42	10^6	2021-04-17	MCV104R	STANDARD	FAM	NFQ-MGB	17.1525	17.134	0.0670507		42	10^5	2021-04-17	MCV104R	STANDARD	FAM	NFQ-MGB	20.3512	20.396	0.0443735		42	10^4	2021-04-17	MCV104R	STANDARD	FAM	NFQ-MGB	23.6845	23.6665	0.0525105		42	10^3	2021-04-17	MCV104R	STANDARD	FAM
43	10^7	2021-04-26	MCV104R	STANDARD	FAM	NFQ-MGB	13.991	14.1182	0.118024		43	10^6	2021-04-26	MCV104R	STANDARD	FAM	NFQ-MGB	17.442	17.4241	0.0519705		43	10^5	2021-04-26	MCV104R	STANDARD	FAM	NFQ-MGB	20.7442	20.7557	0.0258204		43	10^4	2021-04-26	MCV104R	STANDARD	FAM	NFQ-MGB	24.1402	24.0957	0.0419502		43	10^3	2021-04-26	MCV104R	STANDARD	FAM
43	10^7	2021-04-26	MCV104R	STANDARD	FAM	NFQ-MGB	14.1396	14.1182	0.118024		43	10^6	2021-04-26	MCV104R	STANDARD	FAM	NFQ-MGB	17.3656	17.4241	0.0519705		43	10^5	2021-04-26	MCV104R	STANDARD	FAM	NFQ-MGB	20.7853	20.7557	0.0258204		43	10^4	2021-04-26	MCV104R	STANDARD	FAM	NFQ-MGB	24.0569	24.0957	0.0419502		43	10^3	2021-04-26	MCV104R	STANDARD	FAM
43	10^7	2021-04-26	MCV104R	STANDARD	FAM	NFQ-MGB	14.2241	14.1182	0.118024		43	10^6	2021-04-26	MCV104R	STANDARD	FAM	NFQ-MGB	17.4648	17.4241	0.0519705		43	10^5	2021-04-26	MCV104R	STANDARD	FAM	NFQ-MGB	20.7377	20.7557	0.0258204		43	10^4	2021-04-26	MCV104R	STANDARD	FAM	NFQ-MGB	24.0899	24.0957	0.0419502		43	10^3	2021-04-26	MCV104R	STANDARD	FAM
44	10^7	2021-04-20	MCV104R	STANDARD	FAM	NFQ-MGB	14.0366	14.1487	0.0973144		44	10^6	2021-04-20	MCV104R	STANDARD	FAM	NFQ-MGB	17.4487	17.4845	0.0456647		44	10^5	2021-04-20	MCV104R	STANDARD	FAM	NFQ-MGB	20.8035	20.7883	0.0282932		44	10^4	2021-04-20	MCV104R	STANDARD	FAM	NFQ-MGB	24.0833	24.0839	0.0193011		44	10^3	2021-04-20	MCV104R	STANDARD	FAM
44	10^7	2021-04-20	MCV104R	STANDARD	FAM	NFQ-MGB	14.2109	14.1487	0.0973144		44	10^6	2021-04-20	MCV104R	STANDARD	FAM	NFQ-MGB	17.5359	17.4845	0.0456647		44	10^5	2021-04-20	MCV104R	STANDARD	FAM	NFQ-MGB	20.8057	20.7883	0.0282932		44	10^4	2021-04-20	MCV104R	STANDARD	FAM	NFQ-MGB	24.1035	24.0839	0.0193011		44	10^3	2021-04-20	MCV104R	STANDARD	FAM
44	10^7	2021-04-20	MCV104R	STANDARD	FAM	NFQ-MGB	14.1987	14.1487	0.0973144		44	10^6	2021-04-20	MCV104R	STANDARD	FAM	NFQ-MGB	17.4688	17.4845	0.0456647		44	10^5	2021-04-20	MCV104R	STANDARD	FAM	NFQ-MGB	20.7556	20.7883	0.0282932		44	10^4	2021-04-20	MCV104R	STANDARD	FAM	NFQ-MGB	24.0649	24.0839	0.0193011		44	10^3	2021-04-20	MCV104R	STANDARD	FAM
45	10^7	2021-03-24	MCV104R	STANDARD	FAM	NFQ-MGB	14.5028	14.5814	0.070099		45	10^6	2021-03-24	MCV104R	STANDARD	FAM	NFQ-MGB	17.9373	17.927	0.0555014		45	10^5	2021-03-24	MCV104R	STANDARD	FAM	NFQ-MGB	21.298	21.2733	0.054498		45	10^4	2021-03-24	MCV104R	STANDARD	FAM	NFQ-MGB	24.5915	24.5906	0.0130801		45	10^3	2021-03-24	MCV104R	STANDARD	FAM
45	10^7	2021-03-24	MCV104R	STANDARD	FAM	NFQ-MGB	14.6375	14.5814	0.070099		45	10^6	2021-03-24	MCV104R	STANDARD	FAM	NFQ-MGB	17.8672	17.927	0.0555014		45	10^5	2021-03-24	MCV104R	STANDARD	FAM	NFQ-MGB	21.311	21.2733	0.054498		45	10^4	2021-03-24	MCV104R	STANDARD	FAM	NFQ-MGB	24.5771	24.5906	0.0130801		45	10^3	2021-03-24	MCV104R	STANDARD	FAM
45	10^7	2021-03-24	MCV104R	STANDARD	FAM	NFQ-MGB	14.6038	14.5814	0.070099		45	10^6	2021-03-24	MCV104R	STANDARD	FAM	NFQ-MGB	17.9767	17.927	0.0555014		45	10^5	2021-03-24	MCV104R	STANDARD	FAM	NFQ-MGB	21.2108	21.2733	0.054498		45	10^4	2021-03-24	MCV104R	STANDARD	FAM	NFQ-MGB	24.6032	24.5906	0.0130801		45	10^3	2021-03-24	MCV104R	STANDARD	FAM
46	10^7	2021-04-15	MCV104R	STANDARD	FAM	NFQ-MGB	14.4031	14.5414	0.119805		46	10^6	2021-04-15	MCV104R	STANDARD	FAM	NFQ-MGB	17.9737	17.9386	0.0367671		46	10^5	2021-04-15	MCV104R	STANDARD	FAM	NFQ-MGB	20.979	20.9631	0.0359227		46	10^4	2021-04-15	MCV104R	STANDARD	FAM	NFQ-MGB	24.3237	24.2721	0.04474		46	10^3	2021-04-15	MCV104R	STANDARD	FAM
46	10^7	2021-04-15	MCV104R	STANDARD	FAM	NFQ-MGB	14.6084	14.5414	0.119805		46	10^6	2021-04-15	MCV104R	STANDARD	FAM	NFQ-MGB	17.9004	17.9386	0.0367671		46	10^5	2021-04-15	MCV104R	STANDARD	FAM	NFQ-MGB	20.9883	20.9631	0.0359227		46	10^4	2021-04-15	MCV104R	STANDARD	FAM	NFQ-MGB	24.2489	24.2721	0.04474		46	10^3	2021-04-15	MCV104R	STANDARD	FAM
46	10^7	2021-04-15	MCV104R	STANDARD	FAM	NFQ-MGB	14.6127	14.5414	0.119805		46	10^6	2021-04-15	MCV104R	STANDARD	FAM	NFQ-MGB	17.9417	17.9386	0.0367671		46	10^5	2021-04-15	MCV104R	STANDARD	FAM	NFQ-MGB	20.9219	20.9631	0.0359227		46	10^4	2021-04-15	MCV104R	STANDARD	FAM	NFQ-MGB	24.2438	24.2721	0.04474		46	10^3	2021-04-15	MCV104R	STANDARD	FAM
47	10^7	2021-04-29	MCV104R	STANDARD	FAM	NFQ-MGB	13.2801	13.3311	0.0494162		47	10^6	2021-04-29	MCV104R	STANDARD	FAM	NFQ-MGB	16.6415	16.6346	0.0313296		47	10^5	2021-04-29	MCV104R	STANDARD	FAM	NFQ-MGB	19.8474	19.8365	0.0467487		47	10^4	2021-04-29	MCV104R	STANDARD	FAM	NFQ-MGB	23.2101	23.2322	0.0214034		47	10^3	2021-04-29	MCV104R	STANDARD	FAM
47	10^7	2021-04-29	MCV104R	STANDARD	FAM	NFQ-MGB	13.3788	13.3311	0.0494162		47	10^6	2021-04-29	MCV104R	STANDARD	FAM	NFQ-MGB	16.6004	16.6346	0.0313296		47	10^5	2021-04-29	MCV104R	STANDARD	FAM	NFQ-MGB	19.8768	19.8365	0.0467487		47	10^4	2021-04-29	MCV104R	STANDARD	FAM	NFQ-MGB	23.2337	23.2322	0.0214034		47	10^3	2021-04-29	MCV104R	STANDARD	FAM
47	10^7	2021-04-29	MCV104R	STANDARD	FAM	NFQ-MGB	13.3344	13.3311	0.0494162		47	10^6	2021-04-29	MCV104R	STANDARD	FAM	NFQ-MGB	16.6619	16.6346	0.0313296		47	10^5	2021-04-29	MCV104R	STANDARD	FAM	NFQ-MGB	19.7852	19.8365	0.0467487		47	10^4	2021-04-29	MCV104R	STANDARD	FAM	NFQ-MGB	23.2528	23.2322	0.0214034		47	10^3	2021-04-29	MCV104R	STANDARD	FAM
48	10^7	2020-10-13	MCV104R	STANDARD	FAM	NFQ-MGB	15.2794	15.2705	0.0287857		48	10^6	2020-10-13	MCV104R	STANDARD	FAM	NFQ-MGB	18.4484	18.5427	0.0857411		48	10^5	2020-10-13	MCV104R	STANDARD	FAM	NFQ-MGB	21.6633	21.788	0.111262		48	10^4	2020-10-13	MCV104R	STANDARD	FAM	NFQ-MGB	25.081	25.1089	0.0544659		48	10^3	2020-10-13	MCV104R	STANDARD	FAM
48	10^7	2020-10-13	MCV104R	STANDARD	FAM	NFQ-MGB	15.2937	15.2705	0.0287857		48	10^6	2020-10-13	MCV104R	STANDARD	FAM	NFQ-MGB	18.6159	18.5427	0.0857411		48	10^5	2020-10-13	MCV104R	STANDARD	FAM	NFQ-MGB	21.8237	21.788	0.111262		48	10^4	2020-10-13	MCV104R	STANDARD	FAM	NFQ-MGB	25.074	25.1089	0.0544659		48	10^3	2020-10-13	MCV104R	STANDARD	FAM
48	10^7	2020-10-13	MCV104R	STANDARD	FAM	NFQ-MGB	15.2383	15.2705	0.0287857		48	10^6	2020-10-13	MCV104R	STANDARD	FAM	NFQ-MGB	18.564	18.5427	0.0857411		48	10^5	2020-10-13	MCV104R	STANDARD	FAM	NFQ-MGB	21.8771	21.788	0.111262		48	10^4	2020-10-13	MCV104R	STANDARD	FAM	NFQ-MGB	25.1716	25.1089	0.0544659		48	10^3	2020-10-13	MCV104R	STANDARD	FAM
[truncated: 24 more columns]
